# Supplementary material for: Illuminating biological pathways for drug targeting in head and neck squamous cell carcinoma
Source: PLoS One. 2019 Oct 9;14(10):e0223639. doi: 10.1371/journal.pone.0223639 (PMC6785123; doi:10.1371/journal.pone.0223639)
Supplement: S2 Table — All significant mutation enriched (FDR<0.05) pathways that do not contain drug targets. (XLSX) [file pone.0223639.s002.xlsx]

## Sheet: FullCohort_Dark
path_id	full_path_length	testable_path_length	aberrational_genes	proportion_aberrational	proportion_of_cohort_w_aberrational_gene_in_path	Num_patient_with_aberrational_gene_.s._in_path	count_of_aberrational_genes_in_path_cross_cohort	max_in_one_gene	min_in_one_gene	hyperg_p_value	hyperg_p_w_FDR
Collagen biosynthesis and modifying enzymes	64	64	64	1	0.52071	264	540	38	1	0	0
Laminin interactions	23	23	23	1	0.327416	166	225	36	2	0	0
NICD traffics to nucleus	13	13	13	1	0.25641	130	155	66	1	0	0
Notch-HLH transcription pathway	13	13	13	1	0.25641	130	155	66	1	0	0
Receptor-ligand binding initiates the second proteolytic cleavage of Notch receptor	14	14	14	1	0.238659	121	137	66	1	0	0
Platelet calcium homeostasis	19	19	19	1	0.213018	108	139	18	2	0	0
Loss of Function of FBXW7 in Cancer and NOTCH1 Signaling	5	5	5	1	0.177515	90	103	66	1	0	0
Adenylate cyclase activating pathway	10	10	10	1	0.175542	89	103	25	3	0	0
Constitutive Signaling by NOTCH1 t(7;9)(NOTCH1:M1580_K2555) Translocation Mutant	7	7	7	1	0.17357	88	92	66	1	0	0
Vitamin D (calciferol) metabolism	7	7	7	1	0.163708	83	90	36	1	0	0
Dermatan sulfate biosynthesis	11	11	11	1	0.136095	69	82	26	1	0	0
GABA A receptor activation	13	13	13	1	0.134122	68	85	12	3	0	0
regulation of FZD by ubiquitination	21	21	21	1	0.134122	68	87	14	1	0	0
Reduction of cytosolic Ca++ levels	10	10	10	1	0.128205	65	77	15	4	0	0
CHL1 interactions	9	9	9	1	0.12426	63	66	15	3	0	0
Cohesin Loading onto Chromatin	10	10	10	1	0.120316	61	66	23	3	0	0
Bicarbonate transporters	9	9	9	1	0.112426	57	66	20	2	0	0
Biotin transport and metabolism	11	11	11	1	0.110454	56	60	17	1	0	0
GLI proteins bind promoters of Hh responsive genes to promote transcription	7	7	7	1	0.110454	56	62	13	5	0	0
Depolarization of the Presynaptic Terminal Triggers the Opening of Calcium Channels	12	12	12	1	0.108481	55	68	16	1	0	0
Elevation of cytosolic Ca2+ levels	9	9	9	1	0.108481	55	62	18	2	0	0
Terminal pathway of complement	7	7	7	1	0.108481	55	65	18	1	0	0
Eicosanoids	12	12	12	1	0.102564	52	55	8	2	0	0
Regulation of the Fanconi anemia pathway	10	10	10	1	0.102564	52	60	20	1	0	0
Activation of Ca-permeable Kainate Receptor	10	10	10	1	0.100592	51	57	14	1	0	0
Ionotropic activity of Kainate Receptors	10	10	10	1	0.100592	51	57	14	1	0	0
TRAIL signaling	7	7	7	1	0.100592	51	53	42	1	0	0
FasL/ CD95L signaling	5	5	5	1	0.0986193	50	51	42	1	0	0
Activation, myristolyation of BID and translocation to mitochondria	4	4	4	1	0.0946746	48	51	42	2	0	0
Synthesis of IP2, IP, and Ins in the cytosol	11	11	11	1	0.0946746	48	50	11	1	0	0
N-glycan antennae elongation in the medial/trans-Golgi	20	20	20	1	0.0927022	47	56	6	1	0	0
Regulation of Commissural axon pathfinding by Slit and Robo	4	4	4	1	0.0907298	46	51	23	4	0	0
Post-transcriptional silencing by small RNAs	7	7	7	1	0.0887574	45	50	10	4	0	0
Synthesis of PIPs at the late endosome membrane	10	10	10	1	0.0887574	45	49	9	1	0	0
Activation of AMPA receptors	4	4	4	1	0.0848126	43	45	15	8	0	0
Establishment of Sister Chromatid Cohesion	11	11	11	1	0.0848126	43	48	8	2	0	0
Anchoring fibril formation	7	7	7	1	0.0828402	42	50	18	3	0	0
Sodium/Calcium exchangers	9	9	9	1	0.0828402	42	46	15	1	0	0
ATP sensitive Potassium channels	4	4	4	1	0.0808679	41	41	19	2	0	0
Amino Acid conjugation	8	8	8	1	0.0788955	40	44	11	1	0	0
Conjugation of carboxylic acids	8	8	8	1	0.0788955	40	44	11	1	0	0
Activation of RAS in B cells	5	5	5	1	0.0769231	39	41	28	1	0	0
Interaction With The Zona Pellucida	10	10	10	1	0.0769231	39	42	7	1	0	0
Sperm Motility And Taxes	9	9	9	1	0.0769231	39	45	10	1	0	0
Cation-coupled Chloride cotransporters	7	7	7	1	0.0749507	38	41	9	1	0	0
Neurofascin interactions	7	7	7	1	0.0749507	38	43	9	2	0	0
NrCAM interactions	7	7	7	1	0.0749507	38	42	9	3	0	0
Gap junction degradation	10	10	10	1	0.0710059	36	40	10	1	0	0
p75NTR regulates axonogenesis	9	9	9	1	0.0710059	36	39	9	1	0	0
Axonal growth inhibition (RHOA activation)	8	8	8	1	0.0690335	35	38	9	1	0	0
Conjugation of salicylate with glycine	7	7	7	1	0.0670611	34	37	11	1	0	0
Formation of annular gap junctions	9	9	9	1	0.0670611	34	38	10	1	0	0
N-Glycan antennae elongation	15	15	15	1	0.0670611	34	40	6	1	0	0
Processing of Intronless Pre-mRNAs	14	14	14	1	0.0650888	33	37	5	1	0	0
COPI Mediated Transport	10	10	10	1	0.0631164	32	36	9	1	0	0
Golgi to ER Retrograde Transport	10	10	10	1	0.0631164	32	36	9	1	0	0
HCN channels	4	4	4	1	0.0631164	32	33	21	1	0	0
The activation of arylsulfatases	13	13	13	1	0.0631164	32	36	6	1	0	0
Fibronectin matrix formation	6	6	6	1	0.061144	31	32	17	1	0	0
Conjugation of benzoate with glycine	5	5	5	1	0.0591716	30	32	11	3	0	0
Organic anion transporters	8	8	8	1	0.0591716	30	31	7	1	0	0
Crosslinking of collagen fibrils	9	9	9	1	0.0571992	29	34	7	1	0	0
Inositol transporters	7	7	7	1	0.0552268	28	32	7	2	0	0
Multifunctional anion exchangers	6	6	6	1	0.0473373	24	24	6	1	0	0
binding of TCF/LEF:CTNNB1 to target gene promoters	7	7	7	1	0.0473373	24	24	6	1	0	0
Cam-PDE 1 activation	4	4	4	1	0.0453649	23	23	13	1	0	0
Hyaluronan biosynthesis and export	4	4	4	1	0.0453649	23	25	8	3	0	0
NFG and proNGF binds to p75NTR	3	3	3	1	0.0453649	23	23	21	1	0	0
ER Quality Control Compartment (ERQC)	6	6	6	1	0.0433925	22	23	8	2	0	0
Peptide hormone biosynthesis	12	12	12	1	0.0433925	22	22	2	1	0	0
Highly sodium permeable acetylcholine nicotinic receptors	7	7	7	1	0.0414201	21	22	5	1	0	0
Activation of Na-permeable Kainate Receptors	2	2	2	1	0.0394477	20	20	14	6	0	0
TET1,2,3 and TDG demethylate DNA	4	4	4	1	0.0394477	20	22	7	3	0	0
Vitamins	6	6	6	1	0.0394477	20	20	7	1	0	0
Lysosphingolipid and LPA receptors	9	9	9	1	0.0374753	19	19	4	1	0	0
Recycling of eIF2:GDP	8	8	8	1	0.0374753	19	21	5	1	0	0
mitochondrial fatty acid beta-oxidation of saturated fatty acids	8	8	8	1	0.0374753	19	20	3	1	0	0
Catecholamine biosynthesis	4	4	4	1	0.035503	18	18	7	1	0	0
Dopamine receptors	5	5	5	1	0.035503	18	18	6	1	0	0
Electric Transmission Across Gap Junctions	5	5	5	1	0.035503	18	19	9	1	0	0
Glycoprotein hormones	10	10	10	1	0.035503	18	18	2	1	0	0
Serotonin and melatonin biosynthesis	5	5	5	1	0.035503	18	18	7	1	0	0
Sodium-coupled sulphate, di- and tri-carboxylate transporters	5	5	5	1	0.035503	18	20	9	1	0	0
Transmission across Electrical Synapses	5	5	5	1	0.035503	18	19	9	1	0	0
Conjugation of phenylacetate with glutamine	2	2	2	1	0.0335306	17	18	11	7	0	0
Acyl chain remodeling of CL	6	6	6	1	0.0315582	16	17	5	2	0	0
mRNA Editing	4	4	4	1	0.0315582	16	16	7	1	0	0
FMO oxidises nucleophiles	3	3	3	1	0.0295858	15	17	7	4	0	0
Glyoxylate metabolism	5	5	5	1	0.0295858	15	15	8	1	0	0
Lectin pathway of complement activation	6	6	6	1	0.0295858	15	17	6	1	0	0
Assembly of the ORC complex at the origin of replication	6	6	6	1	0.0276134	14	15	4	1	0	0
Classical Kir channels	4	4	4	1	0.0276134	14	14	4	3	0	0
Degradation of cysteine and homocysteine	8	8	8	1	0.0276134	14	15	5	1	0	0
Organic anion transport	5	5	5	1	0.0276134	14	18	5	2	0	0
Plasmalogen biosynthesis	4	4	4	1	0.0276134	14	15	4	3	0	0
Synthesis of UDP-N-acetyl-glucosamine	5	5	5	1	0.0276134	14	14	5	1	0	0
Ficolins bind to repetitive carbohydrate structures on the target cell surface	5	5	5	1	0.025641	13	14	6	1	0	0
Histidine catabolism	5	5	5	1	0.025641	13	14	5	1	0	0
Influenza Virus Induced Apoptosis	4	4	4	1	0.025641	13	13	9	1	0	0
NGF processing	4	4	4	1	0.025641	13	15	10	1	0	0
Reactions specific to the complex N-glycan synthesis pathway	4	4	4	1	0.025641	13	13	5	2	0	0
Regulation of gene expression in endocrine-committed (NEUROG3+) progenitor cells	5	5	5	1	0.025641	13	13	6	1	0	0
Transport of nucleosides and free purine and pyrimidine bases across the plasma membrane	7	7	7	1	0.025641	13	15	3	1	0	0
Axonal growth stimulation	4	4	4	1	0.0236686	12	12	9	1	0	0
Beta oxidation of decanoyl-CoA to octanoyl-CoA-CoA	5	5	5	1	0.0236686	12	12	3	1	0	0
Beta oxidation of octanoyl-CoA to hexanoyl-CoA	5	5	5	1	0.0236686	12	12	3	1	0	0
Pregnenolone biosynthesis	9	9	9	1	0.0236686	12	15	3	1	0	0
Reuptake of GABA	4	4	4	1	0.0236686	12	12	4	2	0	0
Sterols are 12-hydroxylated by CYP8B1	2	2	2	1	0.0236686	12	12	7	5	0	0
mitochondrial fatty acid beta-oxidation of unsaturated fatty acids	6	6	6	1	0.0236686	12	14	3	1	0	0
Abnormal metabolism in phenylketonuria	4	4	4	1	0.0216963	11	11	5	1	0	0
Alpha-oxidation of phytanate	4	4	4	1	0.0216963	11	11	5	1	0	0
Beta oxidation of hexanoyl-CoA to butanoyl-CoA	5	5	5	1	0.0216963	11	11	3	1	0	0
Beta oxidation of lauroyl-CoA to decanoyl-CoA-CoA	5	5	5	1	0.0216963	11	12	3	1	0	0
Hydroxycarboxylic acid-binding receptors	3	3	3	1	0.0216963	11	11	5	3	0	0
Leukotriene receptors	5	5	5	1	0.0216963	11	11	5	1	0	0
Potassium transport channels	3	3	3	1	0.0216963	11	11	6	2	0	0
Molybdenum cofactor biosynthesis	6	6	6	1	0.0197239	10	10	3	1	0	0
Sulfide oxidation to sulfate	5	5	5	1	0.0197239	10	10	5	1	0	0
Type II Na+/Pi cotransporters	3	3	3	1	0.0197239	10	11	5	3	0	0
5-Phosphoribose 1-diphosphate biosynthesis	3	3	3	1	0.0177515	9	9	5	2	0	0
DNA Damage Reversal	3	3	3	1	0.0177515	9	9	4	2	0	0
Formation of the active cofactor, UDP-glucuronate	3	3	3	1	0.0177515	9	9	5	2	0	0
TWIK related potassium channel (TREK)	3	3	3	1	0.0177515	9	9	3	3	0	0
Toxicity of botulinum toxin type C (BoNT/C)	3	3	3	1	0.0177515	9	9	5	1	0	0
Beta oxidation of myristoyl-CoA to lauroyl-CoA	3	3	3	1	0.0157791	8	8	3	2	0	0
Beta oxidation of palmitoyl-CoA to myristoyl-CoA	3	3	3	1	0.0157791	8	8	3	2	0	0
Breakdown of the nuclear lamina	3	3	3	1	0.0157791	8	8	5	1	0	0
C6 deamination of adenosine	2	2	2	1	0.0157791	8	8	6	2	0	0
Formation of editosomes by ADAR proteins	2	2	2	1	0.0157791	8	8	6	2	0	0
Formation of the Editosome	2	2	2	1	0.0157791	8	8	7	1	0	0
Hydrolysis of LPE	2	2	2	1	0.0157791	8	8	7	1	0	0
Interconversion of 2-oxoglutarate and 2-hydroxyglutarate	3	3	3	1	0.0157791	8	8	3	2	0	0
Mitochondrial Uncoupling Proteins	3	3	3	1	0.0157791	8	8	5	1	0	0
N-glycan trimming and elongation in the cis-Golgi	5	5	5	1	0.0157791	8	8	2	1	0	0
PLC-mediated hydrolysis of PIP2	1	1	1	1	0.0157791	8	8	8	8	0	0
TWIK-related alkaline pH activated K+ channel (TALK)	2	2	2	1	0.0157791	8	8	7	1	0	0
Tandem pore domain halothane-inhibited K+ channel (THIK)	1	1	1	1	0.0157791	8	8	8	8	0	0
The fatty acid cycling model	3	3	3	1	0.0157791	8	8	5	1	0	0
The proton buffering model	3	3	3	1	0.0157791	8	8	5	1	0	0
mRNA Editing: A to I Conversion	2	2	2	1	0.0157791	8	8	6	2	0	0
mRNA Editing: C to U Conversion	2	2	2	1	0.0157791	8	8	7	1	0	0
Antagonism of Activin by Follistatin	4	4	4	1	0.0138067	7	7	2	1	0	0
Degradation of GABA	2	2	2	1	0.0138067	7	7	6	1	0	0
Electron transport from NADPH to Ferredoxin	3	3	3	1	0.0138067	7	7	3	2	0	0
GABA synthesis	2	2	2	1	0.0138067	7	7	5	2	0	0
Linoleic acid (LA) metabolism	6	6	6	1	0.0138067	7	7	2	1	0	0
Mitochondrial transcription initiation	3	3	3	1	0.0138067	7	7	4	1	0	0
Synthesis of PS	2	2	2	1	0.0138067	7	7	5	2	0	0
Beta oxidation of butanoyl-CoA to acetyl-CoA	3	3	3	1	0.0118343	6	6	3	1	0	0
Fructose catabolism	2	2	2	1	0.0118343	6	6	4	2	0	0
NOSIP mediated eNOS trafficking	2	2	2	1	0.0118343	6	6	3	3	0	0
Transfer of LPS from LBP carrier to CD14	2	2	2	1	0.0118343	6	7	6	1	0	0
COX reactions	1	1	1	1	0.00986193	5	5	5	5	0	0
Hypusine synthesis from eIF5A-lysine	4	4	4	1	0.00986193	5	5	2	1	0	0
Insulin effects increased synthesis of Xylulose-5-Phosphate	2	2	2	1	0.00986193	5	5	4	1	0	0
Proton-coupled neutral amino acid transporters	2	2	2	1	0.00986193	5	5	3	2	0	0
Reversal of Alkylation Damage By DNA Dioxygenases	2	2	2	1	0.00986193	5	5	3	2	0	0
Tandem of pore domain in a weak inwardly rectifying K+ channels (TWIK)	3	3	3	1	0.00986193	5	5	2	1	0	0
Abnormal conversion of 2-oxoglutarate to 2-hydroxyglutarate	1	1	1	1	0.00788955	4	4	4	4	0	0
Amplification of signal from unattached kinetochores via a MAD2 inhibitory signal	2	2	2	1	0.00788955	4	4	3	1	0	0
Amplification of signal from the kinetochores	2	2	2	1	0.00788955	4	4	3	1	0	0
Aromatic amines can be N-hydroxylated or N-dealkylated by CYP1A2	1	1	1	1	0.00788955	4	4	4	4	0	0
NADPH regeneration	1	1	1	1	0.00788955	4	4	4	4	0	0
Progressive trimming of alpha-1,2-linked mannose residues from Man9/8/7GlcNAc2 to produce Man5GlcNAc2	3	3	3	1	0.00788955	4	4	2	1	0	0
Synthesis of IPs in the ER lumen	1	1	1	1	0.00788955	4	4	4	4	0	0
TWIK-related spinal cord K+ channel (TRESK)	1	1	1	1	0.00788955	4	4	4	4	0	0
ABH3 mediated Reversal of Alkylation Damage	1	1	1	1	0.00591716	3	3	3	3	0	0
Activation and oligomerization of BAK protein	2	2	2	1	0.00591716	3	3	2	1	0	0
Agmatine biosynthesis	2	2	2	1	0.00591716	3	3	2	1	0	0
Reactions specific to the hybrid N-glycan synthesis pathway	1	1	1	1	0.00591716	3	3	3	3	0	0
Regulation by TREX1	1	1	1	1	0.00591716	3	3	3	3	0	0
Synthesis of Hepoxilins (HX) and Trioxilins (TrX)	1	1	1	1	0.00591716	3	3	3	3	0	0
Synthesis of PI	2	2	2	1	0.00591716	3	3	2	1	0	0
The AIM2 inflammasome	3	3	3	1	0.00591716	3	3	1	1	0	0
Translesion synthesis by Pol eta	1	1	1	1	0.00591716	3	3	3	3	0	0
ABH2 mediated Reversal of Alkylation Damage	1	1	1	1	0.00394477	2	2	2	2	0	0
Biosynthesis of A2E, implicated in retinal degradation	1	1	1	1	0.00394477	2	2	2	2	0	0
DNA Damage Recognition in GG-NER	2	2	2	1	0.00394477	2	3	2	1	0	0
Interaction With Cumulus Cells	1	1	1	1	0.00394477	2	2	2	2	0	0
Microtubule-dependent trafficking of connexons from Golgi to the plasma membrane	1	1	1	1	0.00394477	2	2	2	2	0	0
PI and PC transport between ER and Golgi membranes	1	1	1	1	0.00394477	2	2	2	2	0	0
Synthesis of dolichyl-phosphate-glucose	1	1	1	1	0.00394477	2	2	2	2	0	0
Acrosome Reaction	1	1	1	1	0.00197239	1	1	1	1	0	0
Synthesis of CL	1	1	1	1	0.00197239	1	1	1	1	0	0
Translesion synthesis by HREV1	1	1	1	1	0.00197239	1	1	1	1	0	0
O-glycosylation of TSR domain-containing proteins	39	39	38	0.974359	0.380671	193	318	29	0	0.000287821	0.0119796
Defective B3GAT3 causes JDSSDHD	120	120	111	0.925	0.508876	258	431	26	0	0.000122635	0.00527217
Defective B4GALT1 causes B4GALT1-CDG (CDG-2d)	120	120	111	0.925	0.508876	258	431	26	0	0.000122635	0.00527217
Defective B4GALT7 causes EDS, progeroid type	120	120	111	0.925	0.508876	258	431	26	0	0.000122635	0.00527217
Defective CHST14 causes EDS, musculocontractural type	120	120	111	0.925	0.508876	258	431	26	0	0.000122635	0.00527217
Defective CHST3 causes SEDCJD	120	120	111	0.925	0.508876	258	431	26	0	0.000122635	0.00527217
Defective CHST6 causes MCDC1	120	120	111	0.925	0.508876	258	431	26	0	0.000122635	0.00527217
Defective CHSY1 causes TPBS	120	120	111	0.925	0.508876	258	431	26	0	0.000122635	0.00527217
Defective EXT1 causes exostoses 1, TRPS2 and CHDS	120	120	111	0.925	0.508876	258	431	26	0	0.000122635	0.00527217
Defective EXT2 causes exostoses 2	120	120	111	0.925	0.508876	258	431	26	0	0.000122635	0.00527217
Defective PAPSS2 causes SEMD-PA	120	120	111	0.925	0.508876	258	431	26	0	0.000122635	0.00527217
Defective SLC26A2 causes chondrodysplasias	120	120	111	0.925	0.508876	258	431	26	0	0.000122635	0.00527217
Diseases associated with glycosaminoglycan metabolism	120	120	111	0.925	0.508876	258	431	26	0	0.000122635	0.00527217
Glycosaminoglycan metabolism	120	120	111	0.925	0.508876	258	431	26	0	0.000122635	0.00527217
MPS I - Hurler syndrome	120	120	111	0.925	0.508876	258	431	26	0	0.000122635	0.00527217
MPS II - Hunter syndrome	120	120	111	0.925	0.508876	258	431	26	0	0.000122635	0.00527217
MPS IIIA - Sanfilippo syndrome A	120	120	111	0.925	0.508876	258	431	26	0	0.000122635	0.00527217
MPS IIIB - Sanfilippo syndrome B	120	120	111	0.925	0.508876	258	431	26	0	0.000122635	0.00527217
MPS IIIC - Sanfilippo syndrome C	120	120	111	0.925	0.508876	258	431	26	0	0.000122635	0.00527217
MPS IIID - Sanfilippo syndrome D	120	120	111	0.925	0.508876	258	431	26	0	0.000122635	0.00527217
MPS IV - Morquio syndrome A	120	120	111	0.925	0.508876	258	431	26	0	0.000122635	0.00527217
MPS IV - Morquio syndrome B	120	120	111	0.925	0.508876	258	431	26	0	0.000122635	0.00527217
MPS IX - Natowicz syndrome	120	120	111	0.925	0.508876	258	431	26	0	0.000122635	0.00527217
MPS VI - Maroteaux-Lamy syndrome	120	120	111	0.925	0.508876	258	431	26	0	0.000122635	0.00527217
MPS VII - Sly syndrome	120	120	111	0.925	0.508876	258	431	26	0	0.000122635	0.00527217
Mucopolysaccharidoses	120	120	111	0.925	0.508876	258	431	26	0	0.000122635	0.00527217
