# Supplementary material for: Illuminating biological pathways for drug targeting in head and neck squamous cell carcinoma
Source: PLoS One. 2019 Oct 9;14(10):e0223639. doi: 10.1371/journal.pone.0223639 (PMC6785123; doi:10.1371/journal.pone.0223639)
Supplement: S3 Table — All significant copy number enriched (FDR<0.05) pathways that contain drug targets. (XLSX) [file pone.0223639.s003.xlsx]

## Sheet: CNV_Light
path number	path_id	full_path_length.x	testable_path_length.x	drug_targeted_genes	proportion_drug_targeted	full_path_length.y	testable_path_length.y	aberrational_genes	proportion_aberrational	proportion_of_cohort_w_aberrational_gene_in_path	Num_patient_with_aberrational_gene_.s._in_path	count_of_aberrational_genes_in_path_cross_cohort	max_in_one_gene	min_in_one_gene	hyperg_p_value	hyperg_p_w_FDR
118	Iron uptake and transport	43	43	2	0.0465116	43	43	43	1	0.476351	141	332	51	1	0	0
106	Dimerization of procaspase-8	11	11	1	0.0909091	11	11	11	1	0.452703	134	195	85	2	0	0
107	Regulation by c-FLIP	11	11	1	0.0909091	11	11	11	1	0.452703	134	195	85	2	0	0
97	Cholesterol biosynthesis	22	22	3	0.136364	22	22	22	1	0.435811	129	206	54	1	0	0
65	NF-kB activation through FADD/RIP-1 pathway mediated by caspase-8 and -10	12	12	3	0.25	12	12	12	1	0.412162	122	148	85	1	0	0
73	PLC-gamma1 signalling	33	33	7	0.212121	33	33	33	1	0.402027	119	194	31	1	0	0
74	Signaling by FGFR1 fusion mutants	19	19	4	0.210526	19	19	19	1	0.39527	117	168	60	1	0	0
35	VEGFR2 mediated vascular permeability	26	26	10	0.384615	26	26	26	1	0.391892	116	176	51	1	0	0
81	DAG and IP3 signaling	31	31	6	0.193548	31	31	31	1	0.388514	115	179	31	1	0	0
105	TRIF-mediated programmed cell death	10	10	1	0.1	10	10	10	1	0.388514	115	139	85	1	0	0
71	Ca-dependent events	28	28	6	0.214286	28	28	28	1	0.385135	114	175	31	1	0	0
85	Nephrin interactions	22	22	4	0.181818	22	22	22	1	0.375	111	213	60	1	0	0
82	CaM pathway	26	26	5	0.192308	26	26	26	1	0.371622	110	163	31	1	0	0
83	Calmodulin induced events	26	26	5	0.192308	26	26	26	1	0.371622	110	163	31	1	0	0
120	Gap junction trafficking and regulation	30	30	1	0.0333333	30	30	30	1	0.371622	110	166	58	1	0	0
57	p75NTR recruits signalling complexes	13	13	4	0.307692	13	13	13	1	0.368243	109	126	57	1	0	0
30	Sema3A PAK dependent Axon repulsion	16	16	7	0.4375	16	16	16	1	0.35473	105	155	51	2	0	0
119	Insulin receptor recycling	26	26	1	0.0384615	26	26	26	1	0.347973	103	163	23	1	0	0
36	CD28 dependent PI3K/Akt signaling	21	21	8	0.380952	21	21	21	1	0.344595	102	150	60	1	0	0
113	Synthesis, secretion, and deacylation of Ghrelin	17	17	1	0.0588235	17	17	17	1	0.344595	102	144	49	1	0	0
94	Glycogen breakdown (glycogenolysis)	14	14	2	0.142857	14	14	14	1	0.341216	101	134	42	1	0	0
76	FGFR1b ligand binding and activation	5	5	1	0.2	5	5	5	1	0.324324	96	106	82	1	0	0
77	G0 and Early G1	25	25	5	0.2	25	25	25	1	0.320946	95	138	34	1	0	0
48	FGFR2b ligand binding and activation	6	6	2	0.333333	6	6	6	1	0.317568	94	107	82	1	0	0
61	GRB2:SOS provides linkage to MAPK signaling for Integrins	15	15	4	0.266667	15	15	15	1	0.300676	89	113	34	1	0	0
108	Ligand-gated ion channel transport	26	26	2	0.0769231	26	26	26	1	0.297297	88	270	60	1	0	0
100	PKA activation	16	16	2	0.125	16	16	16	1	0.290541	86	107	31	1	0	0
101	PKA-mediated phosphorylation of CREB	17	17	2	0.117647	17	17	17	1	0.290541	86	112	31	1	0	0
89	Inhibition of replication initiation of damaged DNA by RB1/E2F1	12	12	2	0.166667	12	12	12	1	0.277027	82	105	18	1	0	0
9	Regulation of KIT signaling	16	16	9	0.5625	16	16	16	1	0.260135	77	90	17	1	0	0
28	EGFR Transactivation by Gastrin	9	9	4	0.444444	9	9	9	1	0.236486	70	79	32	1	0	0
70	S6K1-mediated signalling	9	9	2	0.222222	9	9	9	1	0.22973	68	78	55	1	0	0
109	Regulation of pyruvate dehydrogenase (PDH) complex	14	14	1	0.0714286	14	14	14	1	0.22973	68	106	15	1	0	0
72	SEMA3A-Plexin repulsion signaling by inhibiting Integrin adhesion	14	14	3	0.214286	14	14	14	1	0.222973	66	84	19	1	0	0
102	Cobalamin (Cbl, vitamin B12) transport and metabolism	20	20	2	0.1	20	20	20	1	0.219595	65	84	21	1	0	0
80	S6K1 signalling	5	5	1	0.2	5	5	5	1	0.212838	63	68	55	1	0	0
21	Stimulation of the cell death response by PAK-2p34	2	2	1	0.5	2	2	2	1	0.199324	59	59	51	8	0	0
96	Regulation of Insulin-like Growth Factor (IGF) transport and uptake by Insulin-like Growth Factor Binding Proteins (IGFBPs)	21	21	3	0.142857	21	21	21	1	0.199324	59	88	21	1	0	0
62	CRMPs in Sema3A signaling	16	16	4	0.25	16	16	16	1	0.192568	57	82	10	1	0	0
20	Regulation of PAK-2p34 activity by PS-GAP/RHG10	2	2	1	0.5	2	2	2	1	0.179054	53	53	51	2	0	0
29	G2/M DNA damage checkpoint	9	9	4	0.444444	9	9	9	1	0.168919	50	58	35	1	0	0
43	AKT phosphorylates targets in the nucleus	9	9	3	0.333333	9	9	9	1	0.165541	49	53	22	1	0	0
93	Clearance of Nuclear Envelope Membranes from Chromatin	7	7	1	0.142857	7	7	7	1	0.165541	49	53	16	1	0	0
90	Mineralocorticoid biosynthesis	6	6	1	0.166667	6	6	6	1	0.162162	48	56	33	2	0	0
92	Telomere Extension By Telomerase	6	6	1	0.166667	6	6	6	1	0.158784	47	51	26	1	0	0
58	CREB phosphorylation through the activation of Adenylate Cyclase	7	7	2	0.285714	7	7	7	1	0.155405	46	50	31	1	0	0
64	ERKs are inactivated	12	12	3	0.25	12	12	12	1	0.155405	46	60	15	1	0	0
59	eNOS activation	7	7	2	0.285714	7	7	7	1	0.152027	45	56	13	3	0	0
112	Regulation of innate immune responses to cytosolic DNA	15	15	1	0.0666667	15	15	15	1	0.148649	44	56	15	1	0	0
46	Dopamine clearance from the synaptic cleft	3	3	1	0.333333	3	3	3	1	0.14527	43	46	26	5	0	0
10	Metabolism of folate and pterines	9	9	5	0.555556	9	9	9	1	0.141892	42	44	18	1	0	0
42	Interleukin-7 signaling	11	11	4	0.363636	11	11	11	1	0.141892	42	52	15	1	0	0
111	HDL-mediated lipid transport	15	15	1	0.0666667	15	15	15	1	0.141892	42	59	11	1	0	0
27	Recycling of bile acids and salts	15	15	7	0.466667	15	15	15	1	0.131757	39	56	13	1	0	0
44	Activation of TRKA receptors	6	6	2	0.333333	6	6	6	1	0.131757	39	44	18	3	0	0
23	VEGF binds to VEGFR leading to receptor dimerization	8	8	4	0.5	8	8	8	1	0.128378	38	43	14	2	0	0
24	VEGF ligand-receptor interactions	8	8	4	0.5	8	8	8	1	0.128378	38	43	14	2	0	0
47	FGFR1c and Klotho ligand binding and activation	3	3	1	0.333333	3	3	3	1	0.128378	38	41	32	1	0	0
91	Pyrimidine biosynthesis	6	6	1	0.166667	6	6	6	1	0.128378	38	40	17	1	0	0
104	MASTL Facilitates Mitotic Progression	10	10	1	0.1	10	10	10	1	0.128378	38	42	15	1	0	0
39	Negative regulation of the PI3K/AKT network	8	8	3	0.375	8	8	8	1	0.125	37	43	13	1	0	0
69	Role of Abl in Robo-Slit signaling	9	9	2	0.222222	9	9	9	1	0.118243	35	41	7	3	0	0
103	E2F-enabled inhibition of pre-replication complex formation	10	10	1	0.1	10	10	10	1	0.118243	35	38	14	1	0	0
84	Hormone ligand-binding receptors	11	11	2	0.181818	11	11	11	1	0.111486	33	42	9	1	0	0
2	Signaling by FGFR1 amplification mutants	1	1	1	1	1	1	1	1	0.108108	32	32	32	32	0	0
68	Organic cation/anion/zwitterion transport	13	13	3	0.230769	13	13	13	1	0.10473	31	53	9	1	0	0
110	Synthesis of Prostaglandins (PG) and Thromboxanes (TX)	14	14	1	0.0714286	14	14	14	1	0.10473	31	51	7	1	0	0
33	NGF-independant TRKA activation	5	5	2	0.4	5	5	5	1	0.101351	30	35	18	3	0	0
99	Ligand-receptor interactions	8	8	1	0.125	8	8	8	1	0.097973	29	36	10	1	0	0
34	PKA-mediated phosphorylation of key metabolic factors	5	5	2	0.4	5	5	5	1	0.0945946	28	29	15	1	0	0
37	Erythrocytes take up carbon dioxide and release oxygen	8	8	3	0.375	8	8	8	1	0.0945946	28	42	13	1	0	0
38	Erythrocytes take up oxygen and release carbon dioxide	8	8	3	0.375	8	8	8	1	0.0945946	28	42	13	1	0	0
40	O2/CO2 exchange in erythrocytes	8	8	3	0.375	8	8	8	1	0.0945946	28	42	13	1	0	0
32	GRB7 events in ERBB2 signaling	5	5	2	0.4	5	5	5	1	0.0844595	25	35	15	1	0	0
78	G2 Phase	5	5	1	0.2	5	5	5	1	0.0777027	23	23	13	1	0	0
66	Phosphorylation of proteins involved in G1/S transition by active Cyclin E:Cdk2 complexes	4	4	1	0.25	4	4	4	1	0.0743243	22	22	11	2	0	0
88	IRS activation	6	6	1	0.166667	6	6	6	1	0.0709459	21	24	8	2	0	0
31	AMPK inhibits chREBP transcriptional activation activity	5	5	2	0.4	5	5	5	1	0.0675676	20	23	6	2	0	0
79	RAF activation	5	5	1	0.2	5	5	5	1	0.0675676	20	22	9	2	0	0
63	Carnitine synthesis	4	4	1	0.25	4	4	4	1	0.0641892	19	19	10	1	0	0
95	Pentose phosphate pathway (hexose monophosphate shunt)	7	7	1	0.142857	7	7	7	1	0.0641892	19	22	11	1	0	0
6	AKT-mediated inactivation of FOXO1A	4	4	3	0.75	4	4	4	1	0.0608108	18	19	8	2	0	0
14	Enzymatic degradation of Dopamine by monoamine oxidase	2	2	1	0.5	2	2	2	1	0.0608108	18	20	15	5	0	0
15	Enzymatic degradation of dopamine by COMT	2	2	1	0.5	2	2	2	1	0.0608108	18	20	15	5	0	0
87	IRF3 mediated activation of type 1 IFN	6	6	1	0.166667	6	6	6	1	0.0608108	18	20	9	1	0	0
98	ChREBP activates metabolic gene expression	8	8	1	0.125	8	8	8	1	0.0608108	18	25	6	1	0	0
55	Signalling to STAT3	3	3	1	0.333333	3	3	3	1	0.0574324	17	17	9	2	0	0
1	Abacavir transmembrane transport	5	5	5	1	5	5	5	1	0.0540541	16	18	13	1	0	0
25	p75NTR negatively regulates cell cycle via SC1	6	6	3	0.5	6	6	6	1	0.0540541	16	16	9	1	0	0
41	Organic cation transport	8	8	3	0.375	8	8	8	1	0.0540541	16	21	9	1	0	0
67	SHC activation	4	4	1	0.25	4	4	4	1	0.0540541	16	18	8	2	0	0
22	TRKA activation by NGF	2	2	1	0.5	2	2	2	1	0.0506757	15	15	9	6	0	0
13	Adenosine P1 receptors	4	4	2	0.5	4	4	4	1	0.0472973	14	14	4	2	0	0
45	CaMK IV-mediated phosphorylation of CREB	3	3	1	0.333333	3	3	3	1	0.0472973	14	14	6	3	0	0
86	Heme degradation	6	6	1	0.166667	6	6	6	1	0.0439189	13	16	4	1	0	0
12	Activation of PKB	4	4	2	0.5	4	4	4	1	0.0405405	12	12	6	1	0	0
26	phospho-PLA2 pathway	2	2	1	0.5	2	2	2	1	0.0405405	12	12	7	5	0	0
18	Neurophilin interactions with VEGF and VEGFR	4	4	2	0.5	4	4	4	1	0.0371622	11	11	4	2	0	0
50	Inhibition of TSC complex formation by PKB	3	3	1	0.333333	3	3	3	1	0.0337838	10	10	5	1	0	0
54	STAT6-mediated induction of chemokines	3	3	1	0.333333	3	3	3	1	0.0337838	10	12	9	1	0	0
8	Chk1/Chk2(Cds1) mediated inactivation of Cyclin B:Cdk1 complex	5	5	3	0.6	5	5	5	1	0.0304054	9	11	6	1	0	0
11	Activation of CaMK IV	2	2	1	0.5	2	2	2	1	0.0304054	9	9	6	3	0	0
49	GABA A (rho) receptor activation	3	3	1	0.333333	3	3	3	1	0.0304054	9	11	7	2	0	0
53	Regulation of gap junction activity	3	3	1	0.333333	3	3	3	1	0.0304054	9	9	4	2	0	0
56	c-src mediated regulation of Cx43 function and closure of gap junctions	3	3	1	0.333333	3	3	3	1	0.0304054	9	9	4	2	0	0
51	Interactions of Tat with host cellular proteins	3	3	1	0.333333	3	3	3	1	0.027027	8	9	5	1	0	0
75	Disinhibition of SNARE formation	5	5	1	0.2	5	5	5	1	0.027027	8	9	3	1	0	0
5	t(4;14) translocations of FGFR3	1	1	1	1	1	1	1	1	0.0236486	7	7	7	7	0	0
17	Inhibition of HSL	2	2	1	0.5	2	2	2	1	0.0236486	7	7	4	3	0	0
19	PDE3B signalling	2	2	1	0.5	2	2	2	1	0.0236486	7	7	4	3	0	0
52	Phosphorylation of proteins involved in the G2/M transition by Cyclin A:Cdc2 complexes	3	3	1	0.333333	3	3	3	1	0.0202703	6	6	3	1	0	0
7	Activation of BIM and translocation to mitochondria	3	3	2	0.666667	3	3	3	1	0.0168919	5	5	3	1	0	0
16	Estrogen biosynthesis	2	2	1	0.5	2	2	2	1	0.0101351	3	3	2	1	0	0
3	Signaling by FGFR2 amplification mutants	1	1	1	1	1	1	1	1	0.00675676	2	2	2	2	0	0
4	Signaling by FGFR4 mutants	1	1	1	1	1	1	1	1	0.00337838	1	1	1	1	0	0
114	Integration of energy metabolism	104	104	6	0.0576923	104	104	100	0.961538	0.631757	187	610	59	0	0.000405108	0.0167661
60	Signaling by FGFR in disease	177	177	49	0.276836	177	177	167	0.943503	0.77027	228	1226	82	0	0.000444537	0.0183398
121	Ion channel transport	167	167	5	0.0299401	167	167	157	0.94012	0.672297	199	1154	85	0	0.00108465	0.0446078
116	Transmembrane transport of small molecules	618	618	32	0.0517799	618	618	570	0.92233	0.831081	246	3625	85	0	1.03201e-05	0.000431206
115	Generic Transcription Pathway	483	483	26	0.0538302	483	483	445	0.921325	0.817568	242	2376	79	0	0.00012201	0.00508177
117	Gene Expression	1164	1164	59	0.0506873	1164	1164	1048	0.900344	0.888514	263	5766	79	0	0.00040488	0.0167661
