# Supplementary material for: Illuminating biological pathways for drug targeting in head and neck squamous cell carcinoma
Source: PLoS One. 2019 Oct 9;14(10):e0223639. doi: 10.1371/journal.pone.0223639 (PMC6785123; doi:10.1371/journal.pone.0223639)
Supplement: S4 Table — All significant mutation enriched (FDR<0.05) pathways that do not contain drug targets. (XLSX) [file pone.0223639.s004.xlsx]

## Sheet: CNV_Dark
path_id	full_path_length	testable_path_length	aberrational_genes	proportion_aberrational	proportion_of_cohort_w_aberrational_gene_in_path	Num_patient_with_aberrational_gene_.s._in_path	count_of_aberrational_genes_in_path_cross_cohort	max_in_one_gene	min_in_one_gene	hyperg_p_value	hyperg_p_w_FDR
TRAIL signaling	7	7	7	1	0.439189	130	186	85	8	0	0
Transferrin endocytosis and recycling	29	29	29	1	0.439189	130	248	51	1	0	0
Gap junction trafficking	28	28	28	1	0.364865	108	160	58	1	0	0
Insulin-like Growth Factor-2 mRNA Binding Proteins (IGF2BPs/IMPs/VICKZs) bind RNA	8	8	8	1	0.341216	101	118	55	2	0	0
Formation of annular gap junctions	9	9	9	1	0.327703	97	109	58	1	0	0
Gap junction degradation	10	10	10	1	0.327703	97	110	58	1	0	0
FasL/ CD95L signaling	5	5	5	1	0.317568	94	108	85	2	0	0
Fanconi Anemia pathway	24	24	24	1	0.297297	88	130	35	1	0	0
Recycling of eIF2:GDP	8	8	8	1	0.297297	88	101	60	2	0	0
Biotin transport and metabolism	11	11	11	1	0.293919	87	128	60	1	0	0
Hyaluronan biosynthesis and export	4	4	4	1	0.280405	83	89	60	1	0	0
Adenylate cyclase inhibitory pathway	14	14	14	1	0.253378	75	105	31	1	0	0
Inhibition of adenylate cyclase pathway	14	14	14	1	0.253378	75	105	31	1	0	0
Utilization of Ketone Bodies	3	3	3	1	0.253378	75	76	53	6	0	0
Adenylate cyclase activating pathway	10	10	10	1	0.233108	69	83	31	1	0	0
Regulation of gene expression in late stage (branching morphogenesis) pancreatic bud precursor cells	7	7	7	1	0.222973	66	71	53	1	0	0
SUMO is proteolytically processed	6	6	6	1	0.216216	64	119	55	1	0	0
Transport of fatty acids	8	8	8	1	0.195946	58	82	51	1	0	0
Synthesis, secretion, and inactivation of Glucose-dependent Insulinotropic Polypeptide (GIP)	13	13	13	1	0.189189	56	69	15	1	0	0
Tandem pore domain potassium channels	12	12	12	1	0.185811	55	81	31	2	0	0
NICD traffics to nucleus	13	13	13	1	0.179054	53	59	11	1	0	0
Notch-HLH transcription pathway	13	13	13	1	0.179054	53	59	11	1	0	0
Small interfering RNA (siRNA) biogenesis	9	9	9	1	0.179054	53	63	33	1	0	0
Interaction With The Zona Pellucida	10	10	10	1	0.175676	52	64	20	1	0	0
Regulation of the Fanconi anemia pathway	10	10	10	1	0.172297	51	61	35	1	0	0
Synthesis of PIPs at the late endosome membrane	10	10	10	1	0.172297	51	64	14	2	0	0
Cross-presentation of particulate exogenous antigens (phagosomes)	8	8	8	1	0.165541	49	60	13	1	0	0
Relaxin receptors	8	8	8	1	0.165541	49	52	18	1	0	0
PP2A-mediated dephosphorylation of key metabolic factors	7	7	7	1	0.162162	48	52	15	1	0	0
Transport of nucleotide sugars	9	9	9	1	0.148649	44	48	13	2	0	0
Beta-oxidation of pristanoyl-CoA	8	8	8	1	0.141892	42	44	15	1	0	0
Urea cycle	9	9	9	1	0.141892	42	45	14	1	0	0
Adrenoceptors	9	9	9	1	0.135135	40	50	28	1	0	0
Neurofascin interactions	7	7	7	1	0.135135	40	46	13	1	0	0
Pre-NOTCH Processing in the Endoplasmic Reticulum	6	6	6	1	0.135135	40	42	10	3	0	0
Transport of nucleosides and free purine and pyrimidine bases across the plasma membrane	7	7	7	1	0.135135	40	40	19	1	0	0
alpha-linolenic (omega3) and linoleic (omega6) acid metabolism	11	11	11	1	0.135135	40	48	11	1	0	0
alpha-linolenic acid (ALA) metabolism	11	11	11	1	0.135135	40	48	11	1	0	0
Propionyl-CoA catabolism	5	5	5	1	0.128378	38	41	28	1	0	0
Activation of NOXA and translocation to mitochondria	4	4	4	1	0.121622	36	37	13	2	0	0
Phosphate bond hydrolysis by NUDT proteins	6	6	6	1	0.121622	36	38	15	1	0	0
Multifunctional anion exchangers	6	6	6	1	0.118243	35	38	12	1	0	0
Cation-coupled Chloride cotransporters	7	7	7	1	0.114865	34	37	26	1	0	0
Regulation of gene expression in early pancreatic precursor cells	8	8	8	1	0.114865	34	35	18	1	0	0
Serine biosynthesis	3	3	3	1	0.114865	34	37	25	3	0	0
Glyoxylate metabolism	5	5	5	1	0.111486	33	35	14	1	0	0
TWIK-releated acid-sensitive K+ channel (TASK)	2	2	2	1	0.111486	33	33	31	2	0	0
Linoleic acid (LA) metabolism	6	6	6	1	0.108108	32	38	11	2	0	0
Lysine catabolism	8	8	8	1	0.108108	32	37	10	3	0	0
Apoptotic cleavage of cell adhesion proteins	11	11	11	1	0.10473	31	42	8	1	0	0
Astrocytic Glutamate-Glutamine Uptake And Metabolism	4	4	4	1	0.10473	31	32	15	3	0	0
Depolarization of the Presynaptic Terminal Triggers the Opening of Calcium Channels	12	12	12	1	0.10473	31	39	10	1	0	0
Neurotransmitter uptake and Metabolism In Glial Cells	4	4	4	1	0.10473	31	32	15	3	0	0
Plasmalogen biosynthesis	4	4	4	1	0.101351	30	31	16	3	0	0
Serotonin and melatonin biosynthesis	5	5	5	1	0.101351	30	33	18	1	0	0
Assembly of the ORC complex at the origin of replication	6	6	6	1	0.0945946	28	30	14	1	0	0
CHL1 interactions	9	9	9	1	0.0945946	28	41	13	2	0	0
Gap junction assembly	19	19	19	1	0.0945946	28	53	6	1	0	0
Peptide hormone biosynthesis	12	12	12	1	0.0945946	28	34	9	1	0	0
Glycoprotein hormones	10	10	10	1	0.0844595	25	31	9	1	0	0
Nectin/Necl trans heterodimerization	7	7	7	1	0.0844595	25	36	10	2	0	0
Terminal pathway of complement	7	7	7	1	0.0844595	25	63	16	2	0	0
Interconversion of 2-oxoglutarate and 2-hydroxyglutarate	3	3	3	1	0.0810811	24	24	12	5	0	0
Sodium-coupled phosphate cotransporters	5	5	5	1	0.0810811	24	25	14	1	0	0
ATM mediated phosphorylation of repair proteins	5	5	5	1	0.0777027	23	28	12	2	0	0
ATM mediated response to DNA double-strand break	5	5	5	1	0.0777027	23	28	12	2	0	0
Beta-oxidation of very long chain fatty acids	6	6	6	1	0.0777027	23	24	10	2	0	0
Catecholamine biosynthesis	4	4	4	1	0.0777027	23	24	9	2	0	0
Lysosphingolipid and LPA receptors	9	9	9	1	0.0777027	23	34	7	1	0	0
Molybdenum cofactor biosynthesis	6	6	6	1	0.0777027	23	24	7	1	0	0
Muscarinic acetylcholine receptors	5	5	5	1	0.0777027	23	24	8	1	0	0
Orexin and neuropeptides FF and QRFP bind to their respective receptors	8	8	8	1	0.0777027	23	25	11	1	0	0
mitochondrial fatty acid beta-oxidation of unsaturated fatty acids	6	6	6	1	0.0777027	23	25	12	1	0	0
GLI proteins bind promoters of Hh responsive genes to promote transcription	7	7	7	1	0.0743243	22	26	10	1	0	0
5-Phosphoribose 1-diphosphate biosynthesis	3	3	3	1	0.0709459	21	23	12	5	0	0
Assembly of the RAD50-MRE11-NBS1 complex at DNA double-strand breaks	4	4	4	1	0.0709459	21	27	12	2	0	0
MRN complex relocalizes to nuclear foci	4	4	4	1	0.0709459	21	27	12	2	0	0
Activation, myristolyation of BID and translocation to mitochondria	4	4	4	1	0.0675676	20	22	9	1	0	0
Arachidonate production from DAG	3	3	3	1	0.0675676	20	20	10	4	0	0
Bicarbonate transporters	9	9	9	1	0.0675676	20	24	7	1	0	0
Dopamine receptors	5	5	5	1	0.0675676	20	22	10	1	0	0
Tandem of pore domain in a weak inwardly rectifying K+ channels (TWIK)	3	3	3	1	0.0675676	20	20	12	4	0	0
Vasopressin-like receptors	6	6	6	1	0.0675676	20	23	10	1	0	0
ARL13B-mediated ciliary trafficking of INPP5E	3	3	3	1	0.0641892	19	19	8	3	0	0
Activation of AMPA receptors	4	4	4	1	0.0641892	19	20	9	1	0	0
Cam-PDE 1 activation	4	4	4	1	0.0641892	19	19	7	2	0	0
GABA A receptor activation	13	13	13	1	0.0641892	19	39	9	1	0	0
Amine Oxidase reactions	4	4	4	1	0.0608108	18	33	15	1	0	0
Mitochondrial ABC transporters	4	4	4	1	0.0608108	18	19	7	3	0	0
NOSTRIN mediated eNOS trafficking	5	5	5	1	0.0608108	18	25	7	3	0	0
The retinoid cycle in cones (daylight vision)	6	6	6	1	0.0608108	18	27	9	1	0	0
Vitamin B2 (riboflavin) metabolism	5	5	5	1	0.0608108	18	20	6	1	0	0
Vitamin D (calciferol) metabolism	7	7	7	1	0.0608108	18	20	6	1	0	0
Scavenging by Class B Receptors	5	5	5	1	0.0574324	17	19	9	1	0	0
Biosynthesis of A2E, implicated in retinal degradation	1	1	1	1	0.0540541	16	16	16	16	0	0
Interconversion of polyamines	3	3	3	1	0.0540541	16	17	14	1	0	0
Mitochondrial Uncoupling Proteins	3	3	3	1	0.0540541	16	31	15	1	0	0
NGF processing	4	4	4	1	0.0540541	16	18	9	2	0	0
Synthesis of 5-eicosatetraenoic acids	6	6	6	1	0.0540541	16	17	5	1	0	0
TWIK related potassium channel (TREK)	3	3	3	1	0.0540541	16	16	7	3	0	0
The fatty acid cycling model	3	3	3	1	0.0540541	16	31	15	1	0	0
The proton buffering model	3	3	3	1	0.0540541	16	31	15	1	0	0
Axonal growth stimulation	4	4	4	1	0.0506757	15	15	9	1	0	0
Biogenic amines are oxidatively deaminated to aldehydes by MAOA and MAOB	2	2	2	1	0.0506757	15	30	15	15	0	0
Eicosanoids	12	12	12	1	0.0506757	15	33	6	1	0	0
Organic anion transport	5	5	5	1	0.0506757	15	32	8	5	0	0
Regulation of Commissural axon pathfinding by Slit and Robo	4	4	4	1	0.0506757	15	22	7	3	0	0
Regulation of gene expression in endocrine-committed (NEUROG3+) progenitor cells	5	5	5	1	0.0506757	15	17	6	2	0	0
Synthesis of PS	2	2	2	1	0.0506757	15	15	12	3	0	0
Vitamin B1 (thiamin) metabolism	4	4	4	1	0.0506757	15	16	6	3	0	0
Reactions specific to the complex N-glycan synthesis pathway	4	4	4	1	0.0472973	14	15	5	2	0	0
Reuptake of GABA	4	4	4	1	0.0472973	14	28	12	2	0	0
Synthesis of UDP-N-acetyl-glucosamine	5	5	5	1	0.0472973	14	15	5	1	0	0
mRNA Editing	4	4	4	1	0.0472973	14	15	6	1	0	0
Activation of C3 and C5	6	6	6	1	0.0439189	13	28	6	2	0	0
Ceramide signalling	3	3	3	1	0.0439189	13	13	9	1	0	0
DNA Damage Bypass	4	4	4	1	0.0439189	13	13	6	1	0	0
Electron transport from NADPH to Ferredoxin	3	3	3	1	0.0439189	13	13	7	1	0	0
Potassium transport channels	3	3	3	1	0.0439189	13	15	7	2	0	0
Toxicity of botulinum toxin type C (BoNT/C)	3	3	3	1	0.0439189	13	13	7	1	0	0
Translesion synthesis by DNA polymerases bypassing lesion on DNA template	4	4	4	1	0.0439189	13	13	6	1	0	0
Amino Acid conjugation	8	8	8	1	0.0405405	12	23	6	1	0	0
Conjugation of carboxylic acids	8	8	8	1	0.0405405	12	23	6	1	0	0
Conjugation of salicylate with glycine	7	7	7	1	0.0405405	12	22	6	1	0	0
DNA Damage Reversal	3	3	3	1	0.0371622	11	11	8	1	0	0
Organic anion transporters	8	8	8	1	0.0371622	11	13	3	1	0	0
Rhesus glycoproteins mediate ammonium transport.	3	3	3	1	0.0371622	11	12	5	2	0	0
Synthesis of dolichyl-phosphate mannose	3	3	3	1	0.0371622	11	11	5	1	0	0
Vitamins B6 activation to pyridoxal phosphate	3	3	3	1	0.0371622	11	12	9	1	0	0
Abnormal metabolism in phenylketonuria	4	4	4	1	0.0337838	10	11	5	1	0	0
Acetylation	2	2	2	1	0.0337838	10	20	10	10	0	0
Activation and oligomerization of BAK protein	2	2	2	1	0.0337838	10	10	7	3	0	0
Antagonism of Activin by Follistatin	4	4	4	1	0.0337838	10	10	4	1	0	0
Class II GLUTs	4	4	4	1	0.0337838	10	11	5	1	0	0
Mitochondrial transcription initiation	3	3	3	1	0.0337838	10	10	5	2	0	0
Synthesis of IPs in the nucleus	4	4	4	1	0.0337838	10	12	6	2	0	0
Amplification of signal from unattached kinetochores via a MAD2 inhibitory signal	2	2	2	1	0.0304054	9	9	8	1	0	0
Amplification of signal from the kinetochores	2	2	2	1	0.0304054	9	9	8	1	0	0
Digestion of dietary lipid	5	5	5	1	0.0304054	9	13	5	2	0	0
Formation of the Editosome	2	2	2	1	0.0304054	9	9	6	3	0	0
GABA synthesis	2	2	2	1	0.0304054	9	9	6	3	0	0
Oligomerization of connexins into connexons	3	3	3	1	0.0304054	9	9	3	3	0	0
Regulation of thyroid hormone activity	3	3	3	1	0.0304054	9	11	7	1	0	0
Reversal of Alkylation Damage By DNA Dioxygenases	2	2	2	1	0.0304054	9	9	8	1	0	0
Synthesis of PIPs at the ER membrane	3	3	3	1	0.0304054	9	10	5	2	0	0
Transport of connexins along the secretory pathway	3	3	3	1	0.0304054	9	9	3	3	0	0
Type II Na+/Pi cotransporters	3	3	3	1	0.0304054	9	9	5	1	0	0
mRNA Editing: C to U Conversion	2	2	2	1	0.0304054	9	9	6	3	0	0
ABH3 mediated Reversal of Alkylation Damage	1	1	1	1	0.027027	8	8	8	8	0	0
Activation, translocation and oligomerization of BAX	2	2	2	1	0.027027	8	8	7	1	0	0
Adrenaline signalling through Alpha-2 adrenergic receptor	3	3	3	1	0.027027	8	8	4	2	0	0
Alternative complement activation	4	4	4	1	0.027027	8	13	5	2	0	0
DNA Damage Recognition in GG-NER	2	2	2	1	0.027027	8	8	6	2	0	0
NOSIP mediated eNOS trafficking	2	2	2	1	0.027027	8	8	7	1	0	0
Beta oxidation of myristoyl-CoA to lauroyl-CoA	3	3	3	1	0.0236486	7	9	5	2	0	0
COX reactions	1	1	1	1	0.0236486	7	7	7	7	0	0
ATP sensitive Potassium channels	4	4	4	1	0.0202703	6	12	4	2	0	0
C6 deamination of adenosine	2	2	2	1	0.0202703	6	6	5	1	0	0
Cleavage of the damaged purine	3	3	3	1	0.0202703	6	6	3	1	0	0
Conjugation of benzoate with glycine	5	5	5	1	0.0202703	6	15	5	1	0	0
Depurination	3	3	3	1	0.0202703	6	6	3	1	0	0
Formation of editosomes by ADAR proteins	2	2	2	1	0.0202703	6	6	5	1	0	0
Fructose catabolism	2	2	2	1	0.0202703	6	6	4	2	0	0
Recognition and association of DNA glycosylase with site containing an affected purine	3	3	3	1	0.0202703	6	6	3	1	0	0
Tandem pore domain halothane-inhibited K+ channel (THIK)	1	1	1	1	0.0202703	6	6	6	6	0	0
Translesion synthesis by Pol eta	1	1	1	1	0.0202703	6	6	6	6	0	0
Transport of connexons to the plasma membrane	2	2	2	1	0.0202703	6	6	3	3	0	0
mRNA Editing: A to I Conversion	2	2	2	1	0.0202703	6	6	5	1	0	0
Abnormal conversion of 2-oxoglutarate to 2-hydroxyglutarate	1	1	1	1	0.0168919	5	5	5	5	0	0
Degradation of GABA	2	2	2	1	0.0168919	5	5	3	2	0	0
Localization of the PINCH-ILK-PARVIN complex to focal adhesions	4	4	4	1	0.0168919	5	6	2	1	0	0
NADPH regeneration	1	1	1	1	0.0168919	5	5	5	5	0	0
Synthesis of PI	2	2	2	1	0.0168919	5	5	3	2	0	0
FMO oxidises nucleophiles	3	3	3	1	0.0135135	4	12	4	4	0	0
Hydrolysis of LPE	2	2	2	1	0.0135135	4	4	3	1	0	0
Interaction With Cumulus Cells	1	1	1	1	0.0135135	4	4	4	4	0	0
Trafficking of dietary sterols	3	3	3	1	0.0135135	4	7	3	2	0	0
Transcriptional activation of cell cycle inhibitor p21	2	2	2	1	0.0135135	4	4	2	2	0	0
Transcriptional activation of p53 responsive genes	2	2	2	1	0.0135135	4	4	2	2	0	0
Translesion synthesis by Pol zeta	2	2	2	1	0.0135135	4	4	3	1	0	0
Cysteine formation from homocysteine	2	2	2	1	0.0101351	3	3	2	1	0	0
Microtubule-dependent trafficking of connexons from Golgi to the plasma membrane	1	1	1	1	0.0101351	3	3	3	3	0	0
PAOs oxidise polyamines to amines	2	2	2	1	0.0101351	3	3	2	1	0	0
Sterols are 12-hydroxylated by CYP8B1	2	2	2	1	0.0101351	3	3	2	1	0	0
Synthesis of CL	1	1	1	1	0.0101351	3	3	3	3	0	0
Synthesis of dolichyl-phosphate-glucose	1	1	1	1	0.0101351	3	3	3	3	0	0
Translesion synthesis by HREV1	1	1	1	1	0.0101351	3	3	3	3	0	0
Insulin effects increased synthesis of Xylulose-5-Phosphate	2	2	2	1	0.00675676	2	3	2	1	0	0
PI and PC transport between ER and Golgi membranes	1	1	1	1	0.00675676	2	2	2	2	0	0
Regulation by TREX1	1	1	1	1	0.00675676	2	2	2	2	0	0
TWIK-related alkaline pH activated K+ channel (TALK)	2	2	2	1	0.00675676	2	4	2	2	0	0
TWIK-related spinal cord K+ channel (TRESK)	1	1	1	1	0.00675676	2	2	2	2	0	0
Transfer of LPS from LBP carrier to CD14	2	2	2	1	0.00675676	2	2	1	1	0	0
ABH2 mediated Reversal of Alkylation Damage	1	1	1	1	0.00337838	1	1	1	1	0	0
Conjugation of phenylacetate with glutamine	2	2	2	1	0.00337838	1	2	1	1	0	0
PLC-mediated hydrolysis of PIP2	1	1	1	1	0.00337838	1	1	1	1	0	0
Proton-coupled neutral amino acid transporters	2	2	2	1	0.00337838	1	2	1	1	0	0
