# Supplementary material for: Illuminating biological pathways for drug targeting in head and neck squamous cell carcinoma
Source: PLoS One. 2019 Oct 9;14(10):e0223639. doi: 10.1371/journal.pone.0223639 (PMC6785123; doi:10.1371/journal.pone.0223639)
Supplement: S5 Table — For HPV-positive cohort only, all significant mutation enriched (FDR<0.05) pathways that contain drug targets. (XLSX) [file pone.0223639.s005.xlsx]

## Sheet: HPV_Pos_Light
path number	path_id	full_path_length.x	testable_path_length.x	drug_targeted_genes	proportion_drug_targeted	full_path_length.y	testable_path_length.y	aberrational_genes	proportion_aberrational	proportion_of_cohort_w_aberrational_gene_in_path	Num_patient_with_aberrational_gene_.s._in_path	count_of_aberrational_genes_in_path_cross_cohort	max_in_one_gene	min_in_one_gene	hyperg_p_value	hyperg_p_w_FDR
1	Signaling by FGFR4 mutants	1	1	1	1	1	1	1	1	0.0175439	1	1	1	1	0	0
2	t(4;14) translocations of FGFR3	1	1	1	1	1	1	1	1	0.0877193	5	5	5	5	0	0
3	Inhibition of Signaling by Overexpressed EGFR	2	2	1	0.5	2	2	2	1	0.0526316	3	3	2	1	0	0
4	Regulation of PAK-2p34 activity by PS-GAP/RHG10	2	2	1	0.5	2	2	2	1	0.0350877	2	2	1	1	0	0
5	phospho-PLA2 pathway	2	2	1	0.5	2	2	2	1	0.0877193	5	5	3	2	0	0
6	Activation of NMDA receptor upon glutamate binding and postsynaptic events	39	39	16	0.410256	39	39	19	0.487179	0.280702	16	24	3	0	7.24397e-05	0.0307794
7	VEGFA-VEGFR2 Pathway	105	105	42	0.4	105	105	43	0.409524	0.54386	31	69	15	0	5.51201e-06	0.00365231
8	Signaling by VEGF	113	113	44	0.389381	113	113	44	0.389381	0.54386	31	70	15	0	2.10028e-05	0.010476
9	Signaling by PDGF	184	184	46	0.25	184	184	65	0.353261	0.842105	48	111	15	0	1.82859e-05	0.00953542
10	Signalling by NGF	287	287	69	0.240418	287	287	93	0.324042	0.842105	48	138	15	0	2.61552e-05	0.0125024
11	NCAM signaling for neurite out-growth	70	70	16	0.228571	70	70	30	0.428571	0.403509	23	42	3	0	3.65963e-05	0.0167936
12	L1CAM interactions	97	97	19	0.195876	97	97	43	0.443299	0.491228	28	60	3	0	3.99018e-07	0.000381468
13	Axon guidance	327	327	63	0.192661	327	327	120	0.366972	0.807018	46	163	4	0	6.87833e-10	7.89097e-07
14	Nephrin interactions	22	22	4	0.181818	22	22	14	0.636364	0.421053	24	32	15	0	5.7305e-06	0.00365231
15	Developmental Biology	519	519	87	0.16763	519	519	160	0.308285	0.877193	50	221	8	0	1.59287e-06	0.00130527
16	Cell-Cell communication	130	130	17	0.130769	130	130	48	0.369231	0.666667	38	87	15	0	5.09721e-05	0.0224909
17	Non-integrin membrane-ECM interactions	42	42	5	0.119048	42	42	20	0.47619	0.350877	20	29	3	0	7.75482e-05	0.0317732
18	Neuronal System	280	280	24	0.0857143	280	280	94	0.335714	0.701754	40	119	3	0	4.61737e-06	0.0035205
19	ABC-family proteins mediated transport	36	36	3	0.0833333	36	36	21	0.583333	0.333333	19	24	3	0	6.2686e-07	0.00055319
20	Extracellular matrix organization	266	266	14	0.0526316	266	266	99	0.37218	0.649123	37	133	5	0	8.50595e-09	8.8711e-06
21	Voltage gated Potassium channels	43	43	2	0.0465116	43	43	20	0.465116	0.245614	14	25	3	0	0.000119851	0.0443534
22	Chromatin modifying enzymes	208	208	9	0.0432692	208	208	72	0.346154	0.701754	40	110	8	0	1.59893e-05	0.00873487
23	Chromatin organization	208	208	9	0.0432692	208	208	72	0.346154	0.701754	40	110	8	0	1.59893e-05	0.00873487
24	Interaction between L1 and Ankyrins	29	29	1	0.0344828	29	29	17	0.586207	0.280702	16	29	3	0	4.90996e-06	0.0035205
25	Collagen formation	86	86	2	0.0232558	86	86	34	0.395349	0.403509	23	51	5	0	0.000100914	0.0399211
