# Supplementary material for: Illuminating biological pathways for drug targeting in head and neck squamous cell carcinoma
Source: PLoS One. 2019 Oct 9;14(10):e0223639. doi: 10.1371/journal.pone.0223639 (PMC6785123; doi:10.1371/journal.pone.0223639)
Supplement: S6 Table — For HPV-positive cohort only, all significant mutation enriched (FDR<0.05) pathways that do not contain drug targets. (XLSX) [file pone.0223639.s006.xlsx]

## Sheet: HPV_Pos_Dark
path_id	full_path_length	testable_path_length	aberrational_genes	proportion_aberrational	proportion_of_cohort_w_aberrational_gene_in_path	Num_patient_with_aberrational_gene_.s._in_path	count_of_aberrational_genes_in_path_cross_cohort	max_in_one_gene	min_in_one_gene	hyperg_p_value	hyperg_p_w_FDR
ABH3 mediated Reversal of Alkylation Damage	1	1	1	1	0.0175439	1	1	1	1	0	0
Acrosome Reaction	1	1	1	1	0.0175439	1	1	1	1	0	0
Biosynthesis of A2E, implicated in retinal degradation	1	1	1	1	0.0175439	1	1	1	1	0	0
Tandem pore domain halothane-inhibited K+ channel (THIK)	1	1	1	1	0.0350877	2	2	2	2	0	0
Laminin interactions	23	23	14	0.608696	0.245614	14	19	3	0	1.30618e-05	0.00788673
Collagen biosynthesis and modifying enzymes	64	64	27	0.421875	0.315789	18	33	3	0	0.000111966	0.0428165
