# Supplementary material for: Illuminating biological pathways for drug targeting in head and neck squamous cell carcinoma
Source: PLoS One. 2019 Oct 9;14(10):e0223639. doi: 10.1371/journal.pone.0223639 (PMC6785123; doi:10.1371/journal.pone.0223639)
Supplement: S7 Table — For HPV-negative cohort only, all significant mutation enriched (FDR<0.05) pathways that contain drug targets. (XLSX) [file pone.0223639.s007.xlsx]

## Sheet: HPV_Neg_Light
path number	path_id	full_path_length.x	testable_path_length.x	drug_targeted_genes	proportion_drug_targeted	full_path_length.y	testable_path_length.y	aberrational_genes	proportion_aberrational	proportion_of_cohort_w_aberrational_gene_in_path	Num_patient_with_aberrational_gene_.s._in_path	count_of_aberrational_genes_in_path_cross_cohort	max_in_one_gene	min_in_one_gene	hyperg_p_value	hyperg_p_w_FDR
1	Signaling by FGFR1 amplification mutants	1	1	1	1	1	1	1	1	0.00847458	1	1	1	1	0	0
2	Signaling by FGFR2 amplification mutants	1	1	1	1	1	1	1	1	0.0169492	2	2	2	2	0	0
3	Signaling by FGFR4 mutants	1	1	1	1	1	1	1	1	0.00847458	1	1	1	1	0	0
4	t(4;14) translocations of FGFR3	1	1	1	1	1	1	1	1	0.00847458	1	1	1	1	0	0
5	Inhibition of HSL	2	2	1	0.5	2	2	2	1	0.0254237	3	3	2	1	0	0
6	Inhibition of Signaling by Overexpressed EGFR	2	2	1	0.5	2	2	2	1	0.0338983	4	5	3	2	0	0
7	Neurophilin interactions with VEGF and VEGFR	4	4	2	0.5	4	4	4	1	0.059322	7	7	4	1	0	0
8	PDE3B signalling	2	2	1	0.5	2	2	2	1	0.0254237	3	3	2	1	0	0
9	FGFR1c and Klotho ligand binding and activation	3	3	1	0.333333	3	3	3	1	0.0423729	5	5	2	1	0	0
10	Apoptotic cleavage of cellular proteins	38	38	8	0.210526	38	38	28	0.736842	0.389831	46	62	12	0	1.1473e-05	0.0034792
11	Disinhibition of SNARE formation	5	5	1	0.2	5	5	5	1	0.0423729	5	5	1	1	0	0
12	L1CAM interactions	97	97	19	0.195876	97	97	65	0.670103	0.644068	76	142	10	0	7.5365e-08	2.75598e-05
13	Axon guidance	327	327	63	0.192661	327	327	182	0.556575	0.90678	107	432	10	0	3.05904e-08	1.18856e-05
14	Nephrin interactions	22	22	4	0.181818	22	22	17	0.772727	0.338983	40	51	20	0	0.000118997	0.0284525
15	Developmental Biology	519	519	87	0.16763	519	519	266	0.512524	0.932203	110	594	23	0	7.80624e-07	0.000262317
16	Cell-Cell communication	130	130	17	0.130769	130	130	73	0.561538	0.737288	87	187	20	0	0.000201566	0.0455659
17	Signal Transduction	2062	2062	209	0.101358	2062	2062	921	0.446654	0.991525	117	1650	87	0	0.000106465	0.0259551
18	Caspase-mediated cleavage of cytoskeletal proteins	12	12	1	0.0833333	12	12	11	0.916667	0.279661	33	38	12	0	2.39928e-05	0.00677976
19	Extracellular matrix organization	266	266	14	0.0526316	266	266	151	0.567669	0.830508	98	340	10	0	7.81223e-08	2.77519e-05
20	Transmembrane transport of small molecules	618	618	32	0.0517799	618	618	309	0.5	0.932203	110	536	13	0	1.92937e-06	0.000631273
21	ECM proteoglycans	55	55	2	0.0363636	55	55	37	0.672727	0.440678	52	84	10	0	2.62557e-05	0.00725433
22	Interaction between L1 and Ankyrins	29	29	1	0.0344828	29	29	22	0.758621	0.389831	46	68	9	0	3.25479e-05	0.00879734
23	Adherens junctions interactions	30	30	1	0.0333333	30	30	25	0.833333	0.372881	44	58	10	0	3.47259e-07	0.000119933
24	Stimuli-sensing channels	98	98	3	0.0306122	98	98	66	0.673469	0.559322	66	128	13	0	4.47976e-08	1.68782e-05
25	Ion channel transport	167	167	5	0.0299401	167	167	107	0.640719	0.694915	82	208	13	0	5.91829e-10	2.37367e-07
26	Collagen formation	86	86	2	0.0232558	86	86	52	0.604651	0.567797	67	133	10	0	0.000101604	0.0252655
27	Rho GTPase cycle	121	121	1	0.00826446	121	121	70	0.578512	0.525424	62	128	6	0	7.36703e-05	0.0186931
28	Signaling by Rho GTPases	121	121	1	0.00826446	121	121	70	0.578512	0.525424	62	128	6	0	7.36703e-05	0.0186931
