# Supplementary material for: Illuminating biological pathways for drug targeting in head and neck squamous cell carcinoma
Source: PLoS One. 2019 Oct 9;14(10):e0223639. doi: 10.1371/journal.pone.0223639 (PMC6785123; doi:10.1371/journal.pone.0223639)
Supplement: S8 Table — For HPV-negative cohort only, all significant mutation enriched (FDR<0.05) pathways that do not contain drug targets. (XLSX) [file pone.0223639.s008.xlsx]

## Sheet: HPV_Neg_Dark
path_id	full_path_length	testable_path_length	aberrational_genes	proportion_aberrational	proportion_of_cohort_w_aberrational_gene_in_path	Num_patient_with_aberrational_gene_.s._in_path	count_of_aberrational_genes_in_path_cross_cohort	max_in_one_gene	min_in_one_gene	hyperg_p_value	hyperg_p_w_FDR
ABH3 mediated Reversal of Alkylation Damage	1	1	1	1	0.00847458	1	1	1	1	0	0
Abnormal conversion of 2-oxoglutarate to 2-hydroxyglutarate	1	1	1	1	0.00847458	1	1	1	1	0	0
Aromatic amines can be N-hydroxylated or N-dealkylated by CYP1A2	1	1	1	1	0.00847458	1	1	1	1	0	0
Biosynthesis of A2E, implicated in retinal degradation	1	1	1	1	0.00847458	1	1	1	1	0	0
C6 deamination of adenosine	2	2	2	1	0.0169492	2	2	1	1	0	0
COX reactions	1	1	1	1	0.00847458	1	1	1	1	0	0
Conjugation of benzoate with glycine	5	5	5	1	0.0847458	10	10	6	1	0	0
Conjugation of phenylacetate with glutamine	2	2	2	1	0.059322	7	7	6	1	0	0
Formation of editosomes by ADAR proteins	2	2	2	1	0.0169492	2	2	1	1	0	0
GABA synthesis	2	2	2	1	0.0254237	3	3	2	1	0	0
Hyaluronan biosynthesis and export	4	4	4	1	0.059322	7	8	3	1	0	0
NADPH regeneration	1	1	1	1	0.00847458	1	1	1	1	0	0
NOSIP mediated eNOS trafficking	2	2	2	1	0.0169492	2	2	1	1	0	0
PLC-mediated hydrolysis of PIP2	1	1	1	1	0.0169492	2	2	2	2	0	0
Reactions specific to the hybrid N-glycan synthesis pathway	1	1	1	1	0.00847458	1	1	1	1	0	0
Regulation by TREX1	1	1	1	1	0.0169492	2	2	2	2	0	0
Synthesis of Hepoxilins (HX) and Trioxilins (TrX)	1	1	1	1	0.00847458	1	1	1	1	0	0
Transfer of LPS from LBP carrier to CD14	2	2	2	1	0.0169492	2	3	2	1	0	0
Translesion synthesis by Pol eta	1	1	1	1	0.00847458	1	1	1	1	0	0
mRNA Editing: A to I Conversion	2	2	2	1	0.0169492	2	2	1	1	0	0
Reduction of cytosolic Ca++ levels	10	10	9	0.9	0.127119	15	16	4	0	0.00014154	0.033204
Platelet calcium homeostasis	19	19	16	0.842105	0.220339	26	30	4	0	1.81191e-05	0.00523908
Synthesis of IP3 and IP4 in the cytosol	25	25	20	0.8	0.228814	27	35	3	0	1.40157e-05	0.00414906
Other semaphorin interactions	19	19	15	0.789474	0.245763	29	37	7	0	0.000154077	0.0354757
Laminin interactions	23	23	18	0.782609	0.279661	33	48	10	0	5.87961e-05	0.0155538
O-glycosylation of TSR domain-containing proteins	39	39	29	0.74359	0.440678	52	81	9	0	6.07872e-06	0.00188946
Collagen biosynthesis and modifying enzymes	64	64	44	0.6875	0.508475	60	108	9	0	2.23946e-06	0.000713945
